# Supplementary material for: An Accelerometer-Based Wearable Patch for Robust Respiratory Rate and Wheeze Detection Using Deep Learning
Source: Biosensors (Basel). 2024 Feb 22;14(3):118. doi: 10.3390/bios14030118 (PMC10967840; doi:10.3390/bios14030118)
Supplement: Supplementary file 1 [file biosensors-14-00118-s001.zip]

Archive with 6 entries (6 files):
- .DS_Store
- ACM_Patient32_Loc2.wav
- ACM_Patient33_Loc9.wav
- ACM_Patient34_Loc4wav.wav
- ACM_Patient35_Loc7.wav
- DigitalStethoscope_Patient32_Loc1.wav
